# Supplementary material for: Zn2+ and Cu2+ Binding to the Extramembrane Loop of Zrt2, a Zinc Transporter of Candida albicans
Source: Biomolecules. 2022 Jan 12;12(1):121. doi: 10.3390/biom12010121 (PMC8773511; doi:10.3390/biom12010121)
Supplement: Supplementary file 1 [file biomolecules-12-00121-s001.zip]

Archive with 1 entries (1 files):
- biomolecules-1537475-supplementary materials.pdf
